# Supplementary material for: Redox and Reactive Oxygen Species Network in Acclimation for Salinity Tolerance in Sugar Beet
Source: J Exp Bot. 2017 Feb 18;68(5):1283–98. doi: 10.1093/jxb/erx019 (PMC5441856; doi:10.1093/jxb/erx019)
Supplement: Supplementary Data [file erx019_Supplementary_Data.zip]

Archive with 2 entries (2 files):
- supplementary_figures_S1_S9.pdf
- supplementary_Tables_S1_S5.pdf
